# Supplementary material for: Quantitative Determination of Polyphenols and Flavonoids in Cistus × incanus on the Basis of IR, NIR and Raman Spectra
Source: Molecules. 2022 Dec 25;28(1):161. doi: 10.3390/molecules28010161 (PMC9822307; doi:10.3390/molecules28010161)
Supplement: Supplementary file 1 [file molecules-28-00161-s001.zip]

Archive with 1 entries (1 files):
- molecules-2101850-supplementary.pdf
